# Supplementary material for: The social and health protection of migrants in Chile: qualitative analysis of civil society proposals for constitutional change
Source: BMC Public Health. 2023 Jun 22;23:1207. doi: 10.1186/s12889-023-16093-w (PMC10286500; doi:10.1186/s12889-023-16093-w)
Supplement: Supplementary file 1 — Additional file 1. [file 12889_2023_16093_MOESM1_ESM.xlsx]

## Sheet: Hoja1 - Table 1
Supplementary table 1
ANALYSIS OF MIGRANT-RELATED CONSTITUTIONAL PROPOSALS
														ANALYSIS OF PROPOSALS BASED ON ESSENTIAL PUBLIC HEALTH FUNCTIONS (EPHF) OPS/OMS 2020												ADDITIONAL FOCUSES
GENERAL ASPECTS														EVALUATION				POLICY DEVELOPLMENT		RESOURCE DESTINATION			ACCESS
Proposal number	General category	Responsible/Author	Backing institution, if present	Title	Title	Three keywords of the proposal	Three keywords of the proposal	Main idea of the proposal	Central idea of	Audience that benefits from the proposal	Audience that benefited from the proposal	Does it have the word "public health" in the title?	Does it have the word "public health" somewhere in the text?	EPHF 1.1 monitoring and assessment of well -being, equity and dss for migrants	EPHF 1.2 monitoring and impact assessment of health plates for migrants	EPHF 2 surveillance Control and Risk Management in SP and Emergencies for Migrants	EPHF 3 promotion and management of research and knowledge in health for migrants	EPHF 4 formulation and implementation of health and legislation policies that protect health for migrants	EPHF 5 participation and social mobilization includes migrants	EPHF 6 development of human resources in health that includes migrants	EPHF 7 ensure access to healthcare medicines and technologies for migrants	EPHF 8 efficient and equitable health financing for migrants	EPHF 9 equitable access to integral and quality health services for migrants	EPHF 10 equitable access to interventions that seek to promote health, reduce risk factors, and favor healthy behaviors for migrants	EPHF 11 management and promotion of interventions on social determinants of health for migrants	Does it have the word "interculturality" somewhere?	Does it have the word "gender" somewhere?	Does it have the word "right" somewhere?	Does it have the word "vulnerability" or similar somewhere?	Does it have the word "global" somewhere?	Does it have the word "social security" somewhere?	Does it have the word "Health System” somewhere?	Does it have the word "social or civil participation" somewhere?
NUMERO DE PROPUESTA	General category	RESPONSABLE/AUTOR	INSTITUCION YES ES QUE LA HAY	QUALIFICATION	TITULO	Three keywords of the proposal	TRES PALABRAS CLAVE DE LA PROPUESTA	Central idea of	IDEA CENTRAL DE LA PROPUESTA	Audience that benefited from the proposal	AUDIENCIA QUE SE BENEFICIARIA DE LA PROPUESTA	TIENE PALABRA "SALUD PUBLICA" EN TITULO?	TIENE PALABRA "SALUD PUBLICA" EN ALGUNA PARTE DEL TEXTO?	FESP 1.1 MONITOREO Y EVALUACION BIENESTAR, EQUIDAD Y DSS PARA MIGRANTES	FESP 1.2 MONITOREO Y EVALUACION DE IMPACTO DE YESSTEMAS DE SALUD PARA MIGRANTES	FESP 2 VIGILANCIA CONTROL Y GESTION DE RIESGOS EN SP Y EMERGENCIAS PARA MIGRANTES	FESP 3 PROMOCION Y GESTION DE INVESTIGACION Y CONOCIMIENTO EN SALUD PARA MIGRANTES	FESP 4 FORMULACION E IMPLEMENTACION DE POLITICAS DE SALUD Y LEGISLACION QUE PROTEJA LA SALUD PARA MIGRANTES	FESP 5 PARTICIPACION Y MOVILIZACION SOCIAL INCLUYESON DE MIGRANTES	FESP 6 DESARROLLO DE RECURSOS HUMANOS EN SALUD QUE INCLUYA A MIGRANTES	FESP 7 ASEGURAR ACCESO A MEDICAMENTOS Y TECNOLOGIAS SANITARIAS EN FORMA SEGURA PARA MIGRANTES	FESP 8 FINANCIAMIENTO DE LA SALUD EFICIENTE Y EQUITATIVO PARA MIGRANTES	FESP 9 ACCESO EQUITATIVO A SERVICIOS DE SALUD INTEGRALES Y DE CALIDAD PARA MIGRANTES	FESP 10 ACCESO EQUITATIVO A INTERVENCIONES QUE BUSCAN PROMOVER LA LSAUD, REDUCIR FACTORES DE RIESGO Y FAVORECER COMPORTAMIENTOS SALUDABLES PARA MIGRANTES	FESP 11 GESTION Y PROMOCION DE INTERVENCIONES SOBRE LOS DSS PARA MIGRANTES	TIENE LA PALABRA "INTERCULTURALIDAD" EN ALGUNA PARTE?	TIENE LA PALABRA "GÉNERO" EN ALGUNA PARTE?	TIENE LA PALABRA "DERECHO" EN ALGUNA PARTE?	TIENE LA PALABRA "VULNERABILIDAD" O ALGUNA YESMILAR EN ALGUNA PARTE?	TIENE LA PALABRA "GLOBAL" EN ALGUNA PARTE?	TIENE LA PALABRA "SEGURIDAD SOCIAL" EN ALGUNA PARTE?	TIENE LA PALABRA "YESSTEMA DE SALUD" EN ALGUNA PARTE?	TIENE LA PALABRA "PARTICIPACIÓN SOCIAL O CIVIL" EN ALGUNA PARTE?
33826	Fundamental rights	Diego Persico T.	Corporación Migra Chile (Chile Migrates Corporation)	Promotion and defense of the rights of migrants, asylum seekers, and refugees	PROMOCIÓN Y DEFENSA DE DERECHOS DE LOS MIGRANTES, SOLICITANTES DE AYESLO Y REFUGIADOS	Migrants; refugees; human rights	Migrantes; refugiados; derechos humanos	The new Constitution must assure all migrants, foreign people, asylum seekers, and refugees the promotion and effective defense of their rights. In breach of this, the State must be subject to sanctions by international organisms (ANCUR/IOM)	La nueva constitución debe asegurar a todos los migrantes, personas extranjeras solicitantes de asilo y refugiados la promoción y defensa efectiva de sus derechos. Ante incumplir esto, el Estado Chile deberá someterse a sanciones por organismos internacionales (ANCUR/OIM)	Migrants and refugees	Migrantes y refugiados En extensión Chile, por potencias al país a través de extranjeros	NO	NO	-	-	-	-	-	-	-	-	-	-	-	-	NO	NO	YES	NO	NO	NO	NO	NO
62090	On constitutional principles, democracy, nationality and citizenship	Guillermo Navarro S.		Chilean nationality	NACIONALIDAD CHILENA	Migrants; nationality; Constitution	Migrantes; nacionalidad; constitución	The current principle of obtaining nationality by birth in the national territory (principle of Ius Solis) must be changed to having a parent Chilean nationality (principle of Ius Sanguinis).	Se debe cambiar el actual principio de obtención de la nacionalidad por nacimiento en el territorio nacional (principio de Ius Solis) por el de ascendencia por medio de algún padre de nacionalidad chilena (principio de Ius Sanguinis).	Citizens who "suffer from seeing our country invaded and disrespected"	Población chilena Ciudadanos que "sufren ver nuestra patria invadida e irrespetada"	NO	NO	-	-	-	-	-	-	-	-	-	-	-	-	NO	NO	NO	NO	NO	NO	NO	NO
3410	Fundamental rights	Verónica Robles Moreno		Immigrant political rights	DERECHOS POLÍTICOS INMIGRANTES	Migrants; political rights; suffrage	Migrantes; derechos políticos; sufragio	Guarantee human and political rights that lead to guaranteeing the vote of migrants, in addition to allowing their right to be political candidates	Garantizar derechos basales y políticos que lleven a garantizar el voto de la población migrantes, además de permitir su derecho de ser candidatos	Migrant population	Población migrante En extensión Chile, al tener un estado intercultural y plurinacional	NO	NO	-	-	-	-	-	YES	-	-	-	-	-	-	YES	NO	YES	NO	YES	NO	NO	NO
1458	Fundamental rights	Leonardo Narrias S		No to racism	NO AL RACISMO	Migrants; racism; rights	Migrantes; racismo; derechos	The right of equality must be ensured establishing no to racism and discrimination, which will allow to formulate laws with penalization to racism and thus construct a better society	Se debe asegurar el derecho de igualdad estableciendo no al racismo y a la discriminación, lo que permitirá formular leyes con pnalización al racismo y así contstruir una mejor sociedad	Victim population of racism (brown skin)	Población víctima del racismo (piel morena) Chile, al avanzar a ser un país más desarrollado y construir una mejor sociedad	NO	NO	-	-	-	-	-	-	-	-	-	-	-	-	NO	NO	YES	NO	NO	NO	NO	NO
65810	Fundamental rights	Malcom Scholz Luzio		Recognition of the existence of human trafficking associated to children and adolescent institutions	RECONOCIMIENTO DE LA EXISTENCIA DE LA TRATA DE PERSONAS RELACIONADA A INSTITUCIONES PARA NIÑOS, NIÑAS Y ADOLESCENTES	Migrants; traffic; childhood	Migrantes; tráfico; niñez	The new Constitution must permit the State to create laws, finance, and take firm steps towards increasing multidisciplinary investigation and judicial persecution of responsible for trafficking crimes.	). La nueva constitución debe dejar mandatado al Estado el crear leyes, financiamiento, y mecanismos que den pasos firmes hacia mayor investigación multidisciplinaria y persecución judicial de responsables de delitos de Trata.	Children and migrant adolescents, victims of trafficking	Niños, niñas y adolescentes migrantes, víctimas de la trata de peronas	NO	NO	YES	-	-	-	-	-	-	-	-	-	-	-	NO	NO	YES	YES	YES	NO	NO	NO
76262	State form, ordering, autonomy, decentralization, equity, territorial justice, local governments and fiscal organization	Paulo Pascual V.		Food autonomy through the definition of a rural matrix	AUTONOMÍA ALIMENTARIA A TRAVÉS DEL DEFINICIÓN DE UNA MATRIZ RURAL	Urban-rural; sustainability; agriculture	Urbano-rural; sustentabilidad; agricultura	The Constitution must contemplate the ordering of the territory with minimal arable surface proportions, in relation to the local population and water resources to, with state promotion, stimulate local agricultural development with the purpose of sustaining sustainability to local agricultural production.	La constitución debe contemplar Ordenamiento del territorio con proporciones mínimas de superficie arable, en relación a la población local y recursos hídricos para, con fomento Estatal, estimular el desarrollo agrícola local con el propósito de dar sustentabilidad a la producción agrícola local.	General population	Población general	NO	NO	-	-	-	-	-	-	-	-	-	-	-	-	NO	NO	NO	NO	NO	NO	NO	NO
51906	On constitutional principles, democracy, nationality and citizenship	Marcia González M.	Santiago Medita	We are not at war with anyone. Chile repudiates and renounces war.	NO ESTAMOS EN GUERRA CON NADIE. CHILE REPUDIA Y RENUNCIA A LA GUERRA.			Constitution must repudiate all forms of vionce and war and to any armed confrontation as an instrument of solution to the differences and conflicts between states.	Constitución debe repudiar toda forma de vioencia y guerra y a todo enfrentamiento armado como instrumento de solución a los diferendos y conflictos entre Estados.	General population	Población general	NO	NO	-	-	-	-	-	-	-	-	-	-	-	-	NO	NO	YES	NO	YES	NO	NO	NO
11906	Fundamental rights	Antonia Mardones Marshall	Chile Migra (Chile Migrates)	Constitutional recognition of migration as a human right and the rights of migrants and refugees in Chile and of Chileans living abroad	RECONOCIMIENTO CONSTITUCIONAL DEL DERECHO A MIGRAR Y DE LOS DERECHOS DE LAS PERSONAS MIGRANTES Y REFUGIADAS EN CHILE Y DE CHILENOS/AS EN EL EXTERIOR.	Migrants; human rights; asylum	Migrantes; derechos humanos; asilo	It is essential that the new Constitution addresses the theme of human mobility, attending to the particular considerations required by the migrant population, refugee, applicant for refuge in Chile and Chileans and Chileans residing abroad, from a human rights approach	Resulta fundamental que la nueva Constitución aborde la temática de la movilidad humana, atendiendo a las consideraciones particulares que requiere la población migrante, refugiada, solicitante de refugio en Chile y los chilenos y chilenas residentes en el exterior, desde un enfoque de Derechos Humanos	Migrant and Chilean population abroad	Población migrante y chilenos/as en el exterior	NO	NO	-	-	-	-	-	YES	-	-	-	-	-	YES	YES	NO	YES	NO	NO	NO	NO	NO
13294	State form, ordering, autonomy, decentralization, equity, territorial justice, local governments and fiscal organization	Amerika Prado R.		Equity in the use of housing land	EQUIDAD EN EL USO DEL SUELO HABITACIONAL	Living place; equity; rights	Vivienda; equidad; derechos	In line with the right to housing, the use of housing land should be privileged over the commercial and guarantee, in some way, that all and all inhabitants of El País have access to equitable land	En línea con el derecho a la vivienda, se debería privilegiar el uso del suelo habitacional por sobre el comercial y garantizar, de alguna manera, que todas y todos los habitantes de el país tengan un acceso al suelo equitativo	General population	Población general	NO	NO	-	-	-	-	-	-	-	-	-	-	-	-	NO	NO	YES	NO	NO	NO	NO	NO
43302	Fundamental rights	Victtor Ciferri O.		We should all be Chilean	QUE TODOS SEAMOS CHILENOS	Migrants; nationality; integration	Migrantes; nacionalidad; integración	Facilitate obtaining the Chilean passport	Facilitar la obtención de pasaporte chileno	Migrant population	Población migrante	NO	NO	-	-	-	-	-	YES	-	-	-	-	-	-	NO	NO	YES	YES	NO	NO	NO	NO
6678	Fundamental rights	Maria Fernandez C.	ComunidadMujer y Núcleo Constitucional Universidad Alberto Hurtado	Right to care	DERECHO A LOS CUIDADOS	Careful; rights; feminism	Cuidado; derechos; feminismo	Constitution must recognize all persons the right to care in their three dimensions: take care, be careful and auticuido. The care work must be recognized in the regulation of labor, health and social security rights, equating it with paid jobs	Constitución debe reconocer a todas las personas el derecho a los cuidados en sus tres dimensiones: cuidar, ser cuidado/a y auticuidarse. El trabajo de cuidados debe ser reconocido en la regulación de los derechos del trabajo, salud y seguridad social, equiparándolo con trabajos remunerados	Mainly women, dedicated to care	Principalmente mujeres, dedicadas al cuidado	NO	NO	-	-	-	-	YES. La población migrante dentro de los cuidadores/cuidados se beneficiaría de esta legislacion	-	-	-	-	-	-	-	NO	YES	YES	NO	NO	YES	NO	NO
36614	On constitutional principles, democracy, nationality and citizenship	Carolyn Konrad P.		Proposal to incorporate and recognize other flags and emblems belonging to indigenous communities, afro descendant tribes and migrant people	PROPUESTA PARA INCORPORAR Y RECONOCER BANDERAS Y OTROS EMBLEMAS PROPIOS DE PUEBLOS ORIGINARIOS, TRIBAL AFRODESCENDIENTE Y PUEBLOS MIGRANTES CHILENOS.	Integration; flag; recognition	Integración; bandera; reconocimiento	Recognize the right of the various native peoples of our country, of the Afro -descendant tribal people, and some groups of migrants, the use of their own flags and/or other emblems. In turn they must recognize they are members of the Chilean nation.	reconocer el derecho de los diversos pueblos originarios de nuestro país, del pueblo tribal afrodescendiente, y de algunos grupos de migrantes (en gran número), el uso de sus propias banderas y/u otros emblemas propios, que a su vez reconozcan en ellos que son miembros de la nación chilena.	Native, tribal and migrants peoples	Pueblos originarios, tribales y migrantes	NO	NO	-	-	-	-	-	YES (inclusión)	-	-	-	-	-	-	NO	NO	YES	NO	NO	NO	NO	NO
47566	Fundamental rights	María Rossel C.		The recognition of the rights of the child. Proposal to move towards recognition of their rights and guarantee its effectiveness.	EL RECONOCIMIENTO DE LOS DERECHOS DEL NIÑO. PROPUESTA PARA AVANZAR HACIA EL RECONOCIMIENTO DE SUS DERECHOS Y GARANTIZAR SU EFECTIVIDAD.	Specific rights; Nna; childhood protection	Derechos específicos; NNA; protección de la infancia	That the Constitution recognizes children as their specific rights and mechanisms that guarantee their effective protection are established	Que la constitución reconozca a los niños como sujertos de derechos específicos y que se establezcan mecanismos que garanticen su efectiva protección	NNA	NNA	NO	NO	-	-	-	-	-	-	-	-	-	--	-	Implícito: al robustecer la protección a la infancia se interviene sobre ese DSS	NO	NO	YES	YES	NO	no	no	no
54914	Justice system, autonomous control and constitutional reform bodies	Camila Poblete Curi		Principle of intersectionality in the judicial system	“PRINCIPIO DE INTERSECCIONALIDAD EN EL YESSTEMA DE JUSTICIA”	Justice; intersectionality; gender	Justicia; interseccionalidad; género	Given the inequality in access to justice, the new Constitution must adopt a justice system that focuses on substantive equality through a gender perspective and intersectionality	Ante la desigualdad en el acceso a la jsuticia, la Nueva Constitución adopte y concrete en su sistema de justicia un enfoque de igualdad sustantiva mediante la perspectiva de género y la interseccionalidad	Women, diversities and generic sex dissidents, migrants, native peoples, people in disabilities, children and adolescents	Las mujeres, diversidades y disidencias sexo genéricas, migrantes, pueblos originarios, personas en situación de discapacidad, niños niñas y adolescentes	NO	NO	-	-	-	-	-	-	-	-	-	-	-	-	NO	YES	YES	YES	NO	NO	NO	NO
44650	Fundamental rights	Carolina Rudnick V.	Libera (Fundación Libera Contra la Trata de Personas y la Esclavitud en Todas sus Formas) (Liberate (Foundation against the trafficking of people and slavery in all its forms))	Prohibition of slavery	LA PROHIBICIÓN DE LA ESCLAVITUD	Slavery; human rights; vulnerability		The prohibition of slavery and all its contemporary forms, reaffirming the commitment to a world in which human beings are never objects, but free and worthy subjects in just and egalitarian relationships.	la prohibición de esclavitud y de todas sus formas contemporáneas, reafirmando el compromiso con un mundo en que los seres humanos no seamos nunca objetos, sino sujetos libres y dignos en relaciones justas e igualitarias.	Vulnerable people to be exploited (irregular migrants)	Personas vulnerables a ser explotadas (migrantes irregulares)	NO	NO	-	-	-	-	-	-	-	-	-	-	-	YES	NO	YES	YES	YES	YES	NO	NO	NO
4162	Fundamental rights	Tomás Kukulis M.		Guarantee of the rights of people in a situation of structural vulnerability	GARANTÍA DE DERECHOS DE GRUPOS DE LA POBLACIÓN EN YESTUACIÓN DE VULNERABILIDAD ESTRUCTURAL	Human rights; minority groups; vulnerability	Derechos humanos; grupos minoritarios; vulnerabilidad	There are structural violations of human rights that especially affect certain groups. This must be recognized and ensured by the respect and guarantee of the rights of these social groups and dealing with the cultural conditions that make these violations occur	Existen violaciones estructurales de los DDHH que afectan especialmente ciertos grupos. Se debe reconocer esto y velar por el respecto y la garantía de los derechos de estos grupos sociales y hacer frente a las condiciones culturales que hacen posible que estas violaciones ocurran	Vulnerable minority groups	Grupos minoritarios vulnerables (mujeres, NNA, AM, migrantes, privados de libertad)	NO	NO	-	-	-	-	-	YES	-	-	-	-	-	-	NO	YES	YES	YES	NO	NO	NO	NO
70870	Justice system, autonomous control and constitutional reform bodies	Julian Guzman M.	Federación Mesa Nacional Migrantes y Refugiados (National board of migrants and refugees)	Creation of an administrative dispute court	CREACIÓN DE UN TRIBUNAL CONTENCIOSO ADMINISTRATIVO	Migrants; court; justice	Migrantes; tribunal; justicia	Given the deficiency of administrative processes that attend the process of immigration regularization, the creation of an administrative contentious court is proposed, with competence to know and judge the claim that was filed against the acts or arbitrary provisions of the administrative authorities.	Ante la deficiencia de procesos administrativos que asistan el proceso de regularización migratoria se propone la creación de un Tribunal Contencioso Administrativo, con competencia de conocer y juzgar la reclamación que se interpusiera contra los actos o disposiciones arbitrarias de las autoridades administrativas.	Migrants and refugees	Migrantes y refugiados	NO	NO	-	-	-	-	-	-	-	-	-	-	-	-	NO	NO	YES	NO	NO	NO	NO	NO
46746	On constitutional principles, democracy, nationality and citizenship	Alex Becerra E.		Rescue and protection of Chile's traditions	RESCATE Y PROTECCIÓN DE LA TRADICIONES DE CHILE					#VALUE!
14222	On constitutional principles, democracy, nationality and citizenship	Pablo Catalán G.		Right to vote for foreign citizens starting from 10 years of obtaining definite residence	DERECHO A SUFRAGIO PARA CIUDADANOS EXTRANJEROS DESDE LOS 10 AÑOS DE REYESDENCIA DEFINITIVA	Migrants; suffrage; informed vote	Migrantes; sufragio; voto informado	Increase the deadline to grant the right to vote to foreigners since the 10 years of obtaining residence in Chile with the objective of fulfilling the completely informed vote, considering the internal reality of the country and avoiding external political interference,	Aumentar el plazo para conceder derecho a sufragio a extranjeros desde los 10 años de obtenida la residencia definitiva en Chile con el objetivo de cumplir con el voto completamente informado, considerando la realidad interna del país y evitando la interferencia política externa,	-	El país? por tener votantes más informados?	NO	NO	-	-	-	-	-	-	-	-	-	-	--	-	NO	NO	YES	NO	NO	NO	NO	NO
44254	Fundamental rights	Macarena Ahumada M.	Servicio Jesuita a Migrantes SJM Chile (Jesuit service to migrants, Chile (SJM))	Asylum against oppression	EL AYESLO CONTRA LA OPREYESÓN	Refugees; human rights; asylum	Refugiados; derechos humanos; asilo	By consecrating the right to seek and receive asylum and the principle of non -return in the new Constitution, Chile will transform into a country that meets the basic standards of international human rights.	Al consagrar el derecho a buscar y recibir asilo y el principio de no devolución en la nueva constitución, Chile se transformará en un país que cumple con los estándares básicos de DD.HH. internacionales.	People in search of asylum	Personas en búsqueda de asilo	NO	NO	-	-	-	-	-	-	-	-	-	-	--	YES	YES	NO	YES	YES	NO	NO	NO	NO
46254	Fundamental rights	Emilio Meneses C.		Right to health: "First World Medicine for All"	DERECHO A LA SALUD: “MEDICINA DEL PRIMER MUNDO PARA TODOS”			Every Chilean must have access to the best possible medical benefit, independent of their sex, age or income	todo chileno debe tener acceso a la mejor prestación médica posible, independiente de su sexo, edad o ingresos	#VALUE!
25246	Fundamental rights	María Ibarlucea E.		The minors who were granted "personal care" or "definitive biition" have to have equality before the law as biological/adoptive children	LOS MENORES A LOS QUE SE LES OTORGÓ “CUIDADOS PERSONALES” O “TUICION DEFINITIVA” TIENEN QUE TENER IGUALDAD ANTE LA LEY COMO HIJOS BIOLÓGICOS/ADOPTIVOS					#VALUE!
7738	Justice system, autonomous control and constitutional reform bodies	Sebastián Godoy O.		Free software, for a comprehensive and autonomous computer cultural formation.	SOFTWARE LIBRE, PARA UNA FORMACION CULTURAL INFORMATICA INTEGRAL Y AUTONOMA.					#VALUE!
58370	State form, ordering, autonomy, decentralization, equity, territorial justice, local governments and fiscal organization	Arturo Yáñez E.		Or, 1 taxes for social security and health	O,1 DE IMPUESTOS PARA SEGURIDAD SOCIAL Y SALUD	Taxes; social Security; common background	Impuestos; seguridad social; fondo común	The Constitution should ensure 0.1% of all types of taxes for social security and quality health both in infrastructure and care.	La constitución debería asegurar el 0,1% de todo tipo de impuestos para seguridad social y salud de e calidad tanto en infraestructura como de atención.	Chileans and Foreigners Residents	Chilenos y extranjeros residentes	NO	NO	-	-	-	-	-	-	-	-	-	-	-	-	no	no	si	no	no	si	no	no
14258	On constitutional principles, democracy, nationality and citizenship	Alejandro Veas T.		Principle of non -discrimination to develop economic activity	PRINCIPIO DE NO DISCRIMINACIÓN PARA DESARROLLAR ACTIVIDAD ECONÓMICA	Trade; non -discrimination; Maritime Area	Comercio; no discriminiación; área marítima	Every person resident in Chile either of Chilean or foreign nationality has the right to carry out any commercial activity that is authorized by laws, without discrimination	Toda persona residente en Chile ya sea de nacionalidad chilena o extranjera tiene el derecho a realizar cualquier actividad comercial que sea autorizada por las leyes, sin discriminación	Foreigners merchants	Extranjeros comerciantes	NO	NO	-	-	-	-	-	-	-	-	-	-	-	-	NO	NO	YES	NO	NO	NO	NO	NO
75766	Environment, Rights of Nature, Common Natural Goods and Economic Model	Sergio Gómez Núñez		Should the economic activity that is based on the exploitation of natural resources be taxed, including the sun, wind and water?	¿SE DEBE GRAVAR LA ACTIVIDAD ECONÓMICA QUE SE BASE EN LA EXPLOTACIÓN DE LOS RECURSOS NATURALES, INCLUYENDO EL SOL, EL VIENTO Y EL AGUA?					#VALUE!
10442	On constitutional principles, democracy, nationality and citizenship	Daniel S. Zúñiga		Chilean nationality as an irrevocable right	LA NACIONALIDAD CHILENA COMO DERECHO IRRENUNCIABLE	Nationality; right; foreign	Nacionalidad; derecho; extranjeros	Chilean nationality is an inalienable right. Those who have lost nationality by voluntary resignation, when nationalizing in foreign country, can be rehabilitated if they wish.	La nacionalidad Chilena es un derecho irrenunciable. Los que hubieren perdido la nacionalidad por renuncia voluntaria, al nacionalizarse en país extranjero, pueden ser rehabilitados si así lo desean.	Chileans who have lost nationality	Chilenos que han perdido la nacionalidad
55174	Environment, Rights of Nature, Common Natural Goods and Economic Model	Cristian Sepúlveda T.		"Ministry of National and Regional Sovereignty Minsnar". Recovery of sovereignty, territory and strategic resources.-	"MINISTERIO DE SOBERANÍA NACIONAL Y REGIONAL MINSNAR ". RECUPERACIÓN DE SOBERANÍA, TERRITORIO Y RECURSOS ESTRATÉGICOS.-			Creation of Ministry of National and Regional Sovereignty Minsnar is proposed. State organ for the recovery of national and regional sovereignty. with emphasis on the nationalization of strategic resources within the national territory (copper, sea, lithium).	Se propone creación de Ministerio de soberanía nacional y regional MINSNAR. Órgano del estado destinado a la recuperación de soberanía nacional y regional. con énfasis en la nacionalización de recursos estratégicos dentro del territorio nacional (cobre, mar, litio).	#VALUE!
74842	Fundamental rights	Cristina Leyton Blanca	Sociedad Chilena de Enfermería en Salud Escolar	School health in educational establishments	SALUD ESCOLAR EN ESTABLECIMIENTOS EDUCACIONALES	He does not mention migrants	No menciona migrantes			#VALUE!
44502	State form, ordering, autonomy, decentralization, equity, territorial justice, local governments and fiscal organization	Alejandro Sánchez V.		Chile Solidarity Country	CHILE PAÍS SOLIDARIO	He does not mention migrants	No menciona migrantes	On the one hand, the new Constitution, consequently, should consider as a governing principle "Chile is a solidarity republic", which means that the common good is a priority. All posterior articles should be subject to this principle.	Por un lado, la Nueva Constitución, en consecuencia, debiese considerar como principio rector "Chile es una República solidaria", lo que significa que el bien común es prioritario. Todo el articulado posterior debiese estar sometido a este principio.	#VALUE!
6110	On constitutional principles, democracy, nationality and citizenship	Benjamín Gallardo Fuentes		The State’s social duty with people in need of refuge	DEBER SOCIAL DEL ESTADO CON LAS PERSONAS QUE NECEYESTEN DE REFUGIO.	Refugees; street situation; asylums	Refugiados; situación de calle; asilos	Creation of integral shelters. Duty of the State and society to improve the quality of refugees, whether national or foreign	Creación de centros integrales de refugios. Deber del estado y sociedad meorar la calidad de vida de personas en calidad de refugiado, sea nacional o extrangero	People in street situation	Personas en situación de calle	-	-	-	-	-	-	YES								NO	NO	YES	YES	NO	NO	NO	NO
14734	On constitutional principles, democracy, nationality and citizenship	Federico Kremer K.		Our nationality	NUESTRA NACIONALIDAD	Nationality; right; foreign		By being born or living in Chile, we are all Chilean, with the same rights and obligations as the rest. To achieve integration and identification with the homeland	AL nacer en Chile o avecindarse en ella, todos somos chilenos, con los mismos derechos y obligaciones que el resto. Lograr integración e identificación con la patria	General population	Población general	NO	-	-	-	-	-	-	-	-	-	-	-	-	NO	NO	YES	YES	NO	NO	NO	NO	NO
